# Supplementary material for: Comparison of compressional and elastic wave simulations for patient-specific planning prior to transcranial photoacoustic-guided neurosurgery
Source: J Biomed Opt. 2021 Jul 16;26(7):076006. doi: 10.1117/1.JBO.26.7.076006 (PMC8283302; doi:10.1117/1.JBO.26.7.076006)
Supplement: Supplementary file 1 [file JBO_026_076006_SD001.bib]

@article{wiacek2021photoacoustic,
  title={{Photoacoustic-guided surgery from head to toe [Invited]}},
  author={Wiacek, Alycen and Bell, Muyinatu A Lediju},
  journal={Biomedical Optics Express},
  volume={12},
  number={4},
  pages={2079--2117},
  year={2021},
  publisher={Optical Society of America}
}

%%%%%%% ICA Anatomical Distances %%%%%%%%%

@article{isolan2009implications,
  title={The implications of microsurgical anatomy for surgical approaches to the sellar region},
  author={Isolan, Gustavo Rassier and de Aguiar, Paulo Henrique Pires and Laws, Edward R and Strapasson, Atahualpa Cau{\^e} Paim and Piltcher, Ot{\'a}vio},
  journal={Pituitary},
  volume={12},
  number={4},
  pages={360--367},
  year={2009},
  publisher={Springer}
}

@article{dusick2007avoidance,
  title={Avoidance of carotid artery injuries in transsphenoidal surgery with the Doppler probe and micro-hook blades},
  author={Dusick, Joshua R and Esposito, Felice and Malkasian, Dennis and Kelly, Daniel F},
  journal={Operative Neurosurgery},
  volume={60},
  number={suppl\_4},
  pages={ONS--322},
  year={2007},
  publisher={Oxford University Press}
}

%%%%%%%%%%%%%%%%%%%%%%%%%%%%%%%%%%%%%%%%%%%%%


@article{Mascarella:2015-Anatomincal-distance,
  title={Indicators of a Reduced Intercarotid Artery Distance in Patients Undergoing Endoscopic Transsphenoidal Surgery},
  author={Marco A. Mascarella and Reza Forghani and Salvatore Di Maio and Denis Sirhan and Anthony Zeitouni and Gerard Mohr and Marc A. Tewfik},
  journal={Journal of Neurological Surgery, Part B, Skull Base},
  volume={76},
  number={3},
  pages={195--201},
  year={2015}
}

@article{Ciric:1997-Mortality-Rate,
  title={Complications of Transsphenoidal Surgery: Results of a National Survey, Review of the Literature, and Personal Experience},
  author={Ivan Ciric and Ann Ragin and Craig Baumgartner and Debi Pierce},
  journal={Neurosurgery},
  volume={40},
  number={2},
  pages={225--237},
  year={1997}
}

@article{Heringer:2016-Repeated-Surgery,
    Title = {Effect of repeated transsphenoidal surgery in recurrent or residual pituitary adenomas: A systematic review and meta-analysis},
    Author = {Heringer, Lindolfo Carlos and des de Oliveira, Matheus Fernan and Rotta, José Marcus and Botelho, Ricardo Vieira},
    Journal = {Surgical Neurology International},
    Volume = {7},
    Pages = {1--6},
    Year = {2016},
}

@article{Agam:2018-Complication-rate,
  title={Complications associated with microscopic and endoscopic transsphenoidal pituitary surgery: experience of 1153 consecutive cases treated at a single tertiary care pituitary center},
  author={Matthew S. Agam and Michelle A. Wedemeyer and Bozena Wrobel and Martin H. Weiss and John D. Carmichael and Gabriel Zada},
  journal={Journal of Neurosurgery},
  volume={130},
  number={5},
  pages={1576--1583},
  year={2018},
}

@article{komotar2012endoscopic,
  title={Endoscopic endonasal compared with microscopic transsphenoidal and open transcranial resection of giant pituitary adenomas},
  author={Komotar, Ricardo J and Starke, Robert M and Raper, Daniel MS and Anand, Vijay K and Schwartz, Theodore H},
  journal={Pituitary},
  volume={15},
  number={2},
  pages={150--159},
  year={2012},
  publisher={Springer}
}

@article{buchfelder2008transcranial,
  title={Transcranial surgery for pituitary adenomas},
  author={Buchfelder, Michael and Kreutzer, Juergen},
  journal={Pituitary},
  volume={11},
  number={4},
  pages={375--384},
  year={2008},
  publisher={Springer}
}

@inproceedings{svider2015transsphenoidal,
  title={Transsphenoidal surgery for malignant pituitary lesions: an analysis of inpatient complications},
  author={Svider, Peter F and Pines, Morgan J and Raikundalia, Milap D and Folbe, Adam J and Baredes, Soly and Liu, James K and Eloy, Jean Anderson},
  booktitle={International Forum of Allergy \& Rhinology},
  volume={5},
  number={7},
  pages={659--664},
  year={2015},
}

@article{Yu:2018-chromophores,
author = {Yu, J and Nguyen, HNY and Steenbergen, W and Kim, K},
journal = {Journal of Nuclear Medicine},
number = {8},
pages = {1202--1207},
title = {Recent development of technology and application of photoacoustic molecular imaging toward clinical translation},
volume = {59},
year = {2018}
}
@inproceedings{Bell:2015-varying-sphenoid,
  title={Quantifying bone thickness, light transmission, and contrast interrelationships in transcranial photoacoustic imaging},
  author={Muyinatu A. Lediju Bell and Anastasia K. Ostrowski and Ke Li and Peter Kazanzides and Emad M Boctor},
  booktitle={Proceedings of SPIE, Photons Plus Ultrasound: Imaging and Sensing},
  volume = {9323},
  year={2015},
}
%organization={International Society for Optics and Photonics}

@article{Bell:2015-photoacoustics,
  title={Localization of Transcranial Targets for Photoacoustic-Guided Endonasal Surgeries},
  author={Muyinatu A. Lediju Bell and Anastasia K. Ostrowski and Ke Li and Peter Kazanzides and Emad M. Boctor},
  journal={Photoacoustics},
  volume={3},
  number={2},
  pages={78--87},
  year={2015},
}

@inproceedings{Bell:2016-sheep-brain,
  title={Experimental assessment of energy requirements and tool tip visibility for photoacoustic-guided endonasal surgery},
  author={Bell, Muyinatu A Lediju and Dagle, Alicia B and Kazanzides, Peter and Boctor, Emad M},
  booktitle={Proceedings of SPIE, Photons Plus Ultrasound: Imaging and Sensing},
  volume={9708},
  pages={97080D},
  year={2016},
  %organization={International Society for Optics and Photonics}
}

@inproceedings{Bell:2014-metal-slsc,
  title={Feasibility of transcranial photoacoustic imaging for interventional guidance of endonasal surgeries},
  author={Muyinatu A Lediju Bell and Anastasia K Ostrowski and Peter Kazanzides and Emad M Boctor},
  booktitle={Proceedings of SPIE, Photons Plus Ultrasound: Imaging and Sensing},
  volume={8943},
  number={894307},
  year={2014},
}
  %organization={International Society for Optics and Photonics},
  
@inproceedings{Mohammadi:2018-skull-attenuation,
    title = {Skull's acoustic attenuation and dispersion modeling on photoacoustic signal},
    booktitle = {Proceedings of SPIE, Photons Plus Ultrasound: Imaging and Sensing}
    author = {Leila  Mohammadi,Hamid  Behnam,Jahan  Tavakkoli,Mohammadreza Nasiriavanaki},
    volume = {10494},
    year = {2018},
}

@article{Purkayastha:2012-doppler,
  title={Transcranial doppler ultrasound: technique and application},
  author={Purkayastha,Sushmita and Sorond, Farzaneh},
  journal={Seminars in Neurology},
  volume={32},
  number={4},
  pages={411--420},
  year={2012},
}
%  organization={NIH Public Access}

@article{Ley:2014-blood-mimicking1,
    author = {Ley, Sebastian and Stadthalter, Miriam and Link, Dietmar and Laqua, Daniel and Husar, Peter},
    journal = {36th Annual International Conference of the IEEE Engineering in Medicine and Biology Society},
    pages = {1432--1435},
    publisher = {IEEE},
    title = {Phantom materials mimicking the optical properties in the near infrared range for non-invasive fetal pulse oximetry},
    year = {2014}
}
%organization={IEEE}

@article{Chen:2016-blood-mimicking2,
    author = {Chen, Alvin I. and Balter, Max L. and Chen, Melanie I. and Gross, Daniel and Alam, Sheikh K. and Maguire, Timothy J. and Yarmush, Martin L.},
    journal = {Medical Physics},
    number = {6},
    pages = {3117--3131},
    title = {Multilayered tissue mimicking skin and vessel phantoms with tunable mechanical, optical, and acoustic properties},
    volume = {43},
    year = {2016}
}
@article{Filatova:2017-3d-slicer, 
    author = {Filatova, Serafima A. and Shcherbakov, Ivan A. and Tsvetkov, Vladimir B.},
    journal = {Journal of Biomedical Optics},
    number = {3},
    pages = {035009},
    title = {Optical properties of animal tissues in the wavelength range from 350 to 2600 nm},
    volume = {22},
    year = {2017}
}

@article{Eddins:2017-laser-spot-size,
author = {Blackberrie Eddins and Muyinatu A. Lediju Bell},
title = {Design of a multifiber light delivery system for photoacoustic-guided surgery},
volume = {22},
journal = {Journal of Biomedical Optics},
number = {4},
pages = {1--11},
year = {2017},
}

@article{Olatunji:2018-temporal-thickness,
  title={Thickness and texture of the squamous temporal bone in a Nigerian tertiary hospital},
  author={Olatunji, Richard. and Efidi, Richard. and Uko, Emmanuel. and Ogunseyinde, Ayotunde},
  journal={West African Journal of Radiology},
  volume={25},
  number={2},
  pages={112--117},
  year={2018},
}
@article{Bell:2013-SLSC-M-values,
    author = {Muyinatu A Lediju Bell and Robi Goswami and Joseph A. Kisslo and Jeremy J. Dahl Gregg E. Trahey},
    journal = {Ultrasound in Medicine & Biology},
    number = {5},
    pages = {724--732},
    title = {Short-Lag Spatial Coherence (SLSC) Imaging of Cardiac Ultrasound Data: Initial Clinical Results},
    volume = {144},
    year = {2008}
}

@article{Yoshinaga:2012-endoscopic-issue,
  title={Endoscopic ultrasound using ultrasound probes for the diagnosis of early esophageal and gastric cancers},
  author={Shigetaka Yoshinaga and Ichiro Oda and Satoru Nonaka and Ryoji Kushima and Yutaka Saito},
  journal={World Journal of Gastrointestinal Endoscopy},
  volume={4},
  number={6},
  pages={218--226},
  year={2012},
}

@article{Perry:mortality-rate-1,
  title={Carotid artery injuries caused by blunt trauma},
  author={M O Perry and W H Snyder and E R Thal},
  journal={Annals of Surgery},
  volume={192},
  number={1},
  pages={74--77},
  year={1980},
}

@article{Raymond:mortality-rate-2,
  title={Arterial injuries in transsphenoidal surgery for pituitary adenoma; the role of angiography and endovascular treatment},
  author={Raymond, J and Hardy, J and Czepko, R and Roy, D},
  journal={American Journal of Neuroradiology},
  volume = {18},
  number = {4},
  pages = {655--665},
  year = {1997},
}

@article{valentine2011carotid,
  title={Carotid artery injury after endonasal surgery},
  author={Valentine, Rowan and Wormald, Peter-John},
  journal={Otolaryngologic Clinics of North America},
  volume={44},
  number={5},
  pages={1059--1079},
  year={2011},
  publisher={Elsevier}
}

%%%%%%%%%%%%% k -Wave  %%%%%%%%%%%%%%%%%%
@article{Treeby:2010-kwave, 
title = {k-\uppercase{W}ave: \ppercase{MATLAB} toolbox for the simulation and reconstruction of photoacoustic wave fields},
author = {Bradley E. Treeby and Benjamin T. Cox},
journal = {Journal of Biomedical Optics},
volume = {15},
number = {2},
pages = {021314},
year = {2010},
publisher={International Society for Optics and Photonics}
}

@manual{kwave_manual,
author = {Bradley E. Treeby and Benjamin T. Cox and Jiri Jaros},
title = {A MATLAB toolbox for the time domain simulation of acoustic wave field, User manual, (2016) Manual Version 1.1, Toolbox Release 1.1},
date = {2016},
language = {},
version = {Version 1.1, Toolbox Release 1.1},
organization = {},
pagetotal = {},
pubstate = {August 27, 2016},
}

@article{Tabei_2002_kspace, 
title = {A k-space method for coupled first-order acoustic propagation equations},
author = {M Tabei and T Douglas Mast and Robert Waag},
journal = {The Journal of the Acoustical Society of America},
volume = {111},
number = {1},
pages = {53-63},
year = {2002},
}

@article{firouzi2012first,
  title={A first-order k-space model for elastic wave propagation in heterogeneous media},
  author={Firouzi, K and Cox, BT and Treeby, BE and Saffari, N},
  journal={The Journal of the Acoustical Society of America},
  volume={132},
  number={3},
  pages={1271--1283},
  year={2012},
  publisher={Acoustical Society of America}
}

@article{treeby2010modeling,
  title={Modeling power law absorption and dispersion for acoustic propagation using the fractional Laplacian},
  author={Treeby, Bradley E and Cox, Ben T},
  journal={The Journal of the Acoustical Society of America},
  volume={127},
  number={5},
  pages={2741--2748},
  year={2010},
  publisher={Acoustical Society of America}
}
%%%%%%%%%%%%%%%%%%%%%%%%%%%%%%%%%%%%%%%%

%%%%%%%%%%%%% Simulations %%%%%%%%%%%%%%%%%%
@article{gao2015photoacoustic,
  title={Photoacoustic elastic oscillation and characterization},
  author={Gao, Fei and Feng, Xiaohua and Zheng, Yuanjin},
  journal={Optics express},
  volume={23},
  number={16},
  pages={20617--20628},
  year={2015},
  publisher={Optical Society of America}
} %includes elastic

@inproceedings{wang2012evaluation,
  title={Evaluation of finite-element-based simulation model of photoacoustics in biological tissues},
  author={Wang, Zhaohui and Ha, Seunghan and Kim, Kang},
  booktitle={Medical Imaging 2012: Ultrasonic Imaging, Tomography, and Therapy},
  volume={8320},
  pages={83201L},
  year={2012},
  organization={International Society for Optics and Photonics}
} %no elastic

@article{poudel2020iterative,
  title={Iterative image reconstruction in transcranial photoacoustic tomography based on the elastic wave equation},
  author={Poudel, Joemini and Na, Shuai and Wang, Lihong V and Anastasio, Mark A},
  journal={Physics in Medicine \& Biology},
  volume={65},
  number={5},
  pages={055009},
  year={2020},
  publisher={IOP Publishing}
} %includes elastic

@Article{fadden2018,
AUTHOR = {Fadden, Christopher and Kothapalli, Sri-Rajasekhar},
TITLE = {A Single Simulation Platform for Hybrid Photoacoustic and RF-Acoustic Computed Tomography},
JOURNAL = {Applied Sciences},
VOLUME = {8},
YEAR = {2018},
NUMBER = {9},
ARTICLE-NUMBER = {1568},
} %no elastic

@article{kang2021tuning,
  title={Tuning the characteristics of photoacoustic pressure in a laser-induced photoacoustic generator: A numerical study},
  author={Kang, Sangmo and Hwang, Jeeseong},
  journal={Applied Mathematical Modelling},
  volume={94},
  pages={98--116},
  year={2021},
  publisher={Elsevier}
} %includes elastic

%%%%%%%%%%%%%%%%%%%%%%%%%%%%%%%%%%%%%%%%

@misc{ANSI,
  Author= {{American National Standards Institute}},
  Publisher = {{American National Standards Institute}},
  Title = {American national standard for the safe use of lasers},
  Year = {2007},
  }

@article{Zhang_2008_endonasal, 
title = {Endoscopic endonasal transsphenoidal surgery for invasive pituitary adenoma},
author = {Zhang, X and Fei, Z and Zhang, W and Zhang, JN and Liu, WP and Fu, LA and Cao, WD and Jiang, XF amd Song, SJ},
journal = {Journal of Clinical Neuroscience},
volume = {15},
number = {},
pages = {241-245},
year = {2008},
}

@article{Cappabiance_2004_endonasal,
title = {Endoscopic endonasal transsphenoidal surgery},
author = {Cappabianca, Paolo and Cavallo, Luigi Maria and de Divitiis, Enrico},
journal = {Neurosurgery},
volume = {55},
number = {},
pages = {933-941},
year = {2004},
}

@article{Beard_2010,
title = {Biomedical photoacoustic imaging},
author = {Paul Beard},
journal = {Interface Focus},
volume = {1},
number = {4},
pages = {602-631},
year = {2011},
}
%doi = {10.1098/rsfs.2011.0028},

@article{Bell_designofmultifiber,
title = {Design of a multifiber light delivery system for photoacoustic-guided surgery},
author = {Blackberrie Eddins and Muyinatu A. Lediju Bell},
journal = {Biomedical Optics Express},
volume = {22},
number = {},
pages = {},
year = {2017},
}

@article{Bell_daVinci,
title = {Feasibility of photoacoustic image guidance for telerobotic endonasal transsphenoidal surgery},
author = {Sungmin Kim and Youri Tan and Peter Kazanzides and Muyinatu A. Lediju Bell},
journal = {IEEE International Conference on Biomedical Robotics and Biomechatronics (BioRob)},
volume = {6},
number = {},
pages = {},
year = {2016},
}

@article{Kitazawa1993CT,
title = {C\uppercase{T} guided transsphenoidal surgery: report of nine cases},
author = {K Kitazawa and H Okudera and T Takemae and S Kobayashi},
journal = {Neurological Surgery},
volume = {21},
number = {147},
pages = {},
year = {1993},
}

@article{Jacques_2014,
author = {Steven L. Jacques},
title = {Coupling 3D Monte Carlo light transport in optically heterogeneous tissues to photoacoustic signal generation},
journal = {Photoacoustics},
volume = {2},
number = {4},
pages = {137--142},
year = {2014},
}

@article{Ma:2012-temple-thickness,
author = {Ma, Siyan and Baillie, Louisa J.M. and Stringer, Mark D.},
title = {Reappraising the surface anatomy of the pterion and its relationship to the middle meningeal artery},
journal = {Clinical Anatomy},
volume = {25},
number = {3},
pages = {330-339},
year = {2012}
}

@article{Bell_2011,
author={Bell, M. A. L. and Trahey and G. E. and Byran and B. C. and Dahl, J. J.},
journal={IEEE Transactions on Ultrasonics, Ferroelectrics, and Frequency Control},
title={Short-lag spatial coherence of backscattered echoes: imaging characteristics},
year={2011},
volume={58},
number={7},
pages={1377-1388},
}

%%%%%% BELL PROSTATE %%%%%%%%%%%%
@article{Bell_2013_brachytherapyseeds,
author = {Bell, M. A. L. and Ku, Nathanael and Song, Danny Y. and Boctor, Emad M.},
journal = {Biomedical Optics Express},
number = {10},
pages = {1964},
title = {Short-lag spatial coherence beamforming of photoacoustic images for enhanced visualization of prostate brachytherapy seeds},
volume = {4},
year = {2013},
}

@article{bell2014vivo,
  title={In vivo visualization of prostate brachytherapy seeds with photoacoustic imaging},
  author={Bell, Muyinatu A Lediju and Kuo, Nathanael P and Song, Danny Y and Kang, Jin U and Boctor, Emad M},
  journal={Journal of Biomedical Optics},
  volume={19},
  number={12},
  pages={126011},
  year={2014},
  publisher={International Society for Optics and Photonics}
}

@article{bell2015transurethral,
  title={Transurethral light delivery for prostate photoacoustic imaging},
  author={Bell, Muyinatu A Lediju and Guo, Xiaoyu and Song, Danny Y and Boctor, Emad M},
  journal={Journal of Biomedical Optics},
  volume={20},
  number={3},
  pages={036002},
  year={2015},
  publisher={International Society for Optics and Photonics}
}

%%%%%%%%%%%%%%%%%%%%%%%%%%%%%%%
@article{WangXeuding_2003,
  title={Noninvasive laser-induced photoacoustic tomography for structural and functional in vivo imaging of the brain},
  author={Wang, Xueding and Pang, Yongjiang and Ku, Geng and Xie, Xueyi and Stoica, George and Wang, Lihong V},
  journal={Nature Biotechnology},
  volume={21},
  number={7},
  pages={803},
  year={2003},
  publisher={Nature Publishing Group}
}

@article{WangXueding_2008,
title = "Noninvasive reflection mode photoacoustic imaging through infant skull toward imaging of neonatal brains",
journal = "Journal of Neuroscience Methods",
volume = "168",
number = "2",
pages = "412 - 421",
year = "2008",
issn = "0165-0270",
author = "Xueding Wang and David L. Chamberland and Guohua Xi",
}

@article{Estrada_2018,
title = "Observation of Guided Acoustic Waves in a Human Skull",
journal = "Ultrasound in Medicine & Biology",
volume = "44",
number = "11",
pages = "2388 - 2392",
year = "2018",
issn = "0301-5629",
author = "Héctor Estrada and Sven Gottschalk and Michael Reiss and Volker Neuschmelting and Roland Goldbrunner and Daniel Razansky",
}

@article{Estrada_2018_virtual_craniotomy,
  title={Virtual craniotomy for high-resolution optoacoustic brain microscopy},
  author={Estrada, Héctor and Huang, Xiao and Rebling, Johannes and Zwack, Michael and Gottschalk, Sven and Razansky, Daniel},
  journal={Scientific Reports},
  volume={8},
  number={1},
  pages={1459},
  year={2018},
  publisher={Nature Publishing Group}
}

@article{Kneipp_2016,
author = {Kneipp, Moritz and Turner, Jake and Estrada, Héctor and Rebling, Johannes and Shoham, Shy and Razansky, Daniel},
title = {Effects of the murine skull in optoacoustic brain microscopy},
journal = {Journal of Biophotonics},
volume = {9},
number = {1-2},
pages = {117-123},
year = {2016}
}

@article{Pinton_2012,
  title={Attenuation, scattering, and absorption of ultrasound in the skull bone},
  author={Pinton, Gianmarco and Aubry, Jean-Francois and Bossy, Emmanuel and Muller, Marie and Pernot, Mathieu and Tanter, Mickael},
  journal={Medical Physics},
  volume={39},
  number={1},
  pages={299--307},
  year={2012},
  publisher={Wiley Online Library}
}

@article{govinahallisathyanarayana_2018_dictionary,
  title={Dictionary learning-based reverberation removal enables depth-resolved photoacoustic microscopy of cortical microvasculature in the mouse brain},
  author={Govinahalli Sathyanarayana, Sushanth and Ning, Bo and Cao, Rui and Hu, Song and Hossack, John A},
  journal={Scientific Reports},
  volume={8},
  number={1},
  pages={985},
  year={2018},
  publisher={Nature Publishing Group}
}

@article{dana2014,
  title={In vitro photoacoustic visualization of myocardial ablation lesions},
  author={Dana, Nicholas and Di Biase, Luigi and Natale, Andrea and Emelianov, Stanislav and Bouchard, Richard},
  journal={Heart Rhythm},
  volume={11},
  number={1},
  pages={150--157},
  year={2014},
  publisher={Elsevier}
}

@article{golovynskyi2018optical,
  title={Optical windows for head tissues in near-infrared and short-wave infrared regions: Approaching transcranial light applications},
  author={Golovynskyi, Sergii and Golovynska, Iuliia and Stepanova, Ludmila I and Datsenko, Oleksandr I and Liu, Liwei and Qu, Junle and Ohulchanskyy, Tymish Y},
  journal={Journal of Biophotonics},
  volume={11},
  number={12},
  pages={e201800141},
  year={2018},
  publisher={Wiley Online Library}
}

@article{nie2012photoacoustic,
  title={Photoacoustic tomography through a whole adult human skull with a photon recycler},
  author={Nie, Liming and Cai, Xin and Maslov, Konstantin I and Garcia-Uribe, Alejandro and Anastasio, Mark A and Wang, Lihong V},
  journal={Journal of Biomedical Optics},
  volume={17},
  number={11},
  pages={110506},
  year={2012},
  publisher={International Society for Optics and Photonics}
}

@inproceedings{xu2017effect,
  title={Effect of small and large animal skull bone on photoacoustic signal},
  author={Xu, Qiuyun and Volinski, Bridget and Hariri, Ali and Fatima, Afreen and Nasiriavanaki, Mohammadreza},
  booktitle={Proceedings of SPIE, Photons Plus Ultrasound: Imaging and Sensing},
  volume={10064},
  pages={100643S},
  year={2017},
}
%  organization={International Society for Optics and Photonics}

@article{wang2008noninvasive,
  title={Noninvasive reflection mode photoacoustic imaging through infant skull toward imaging of neonatal brains},
  author={Wang, Xueding and Chamberland, David L and Xi, Guohua},
  journal={Journal of Neuroscience Methods},
  volume={168},
  number={2},
  pages={412--421},
  year={2008},
  publisher={Elsevier}
}

@inproceedings{kang2017toward,
  title={Toward high-speed transcranial photoacoustic imaging using compact near-infrared pulsed LED illumination system},
  author={Kang, Jeeun and Zhang, Haichong K and Rahmim, Arman and Wong, Dean F and Kang, Jin U and Boctor, Emad M},
  booktitle={Proceedings of SPIE, Photons Plus Ultrasound: Imaging and Sensing},
  volume={10064},
  pages={100643B},
  year={2017},
}
%  organization={International Society for Optics and Photonics}

@article{huang2012aberration,
  title={Aberration correction for transcranial photoacoustic tomography of primates employing adjunct image data},
  author={Huang, Chao and Nie, Liming and Schoonover, Robert W and Guo, Zijian and Schirra, Carsten O and Anastasio, Mark A and Wang, Lihong V},
  journal={Journal of Biomedical Optics},
  volume={17},
  number={6},
  pages={066016},
  year={2012},
  publisher={International Society for Optics and Photonics}
}

@article{mohammadi2020skull,
  title={Skull acoustic aberration correction in photoacoustic microscopy using a vector space similarity model: a proof-of-concept simulation study},
  author={Mohammadi, Leila and Behnam, Hamid and Tavakkoli, Jahan and Avanaki, Kamran},
  journal={Biomedical Optics Express},
  volume={11},
  number={10},
  pages={5542--5556},
  year={2020},
  publisher={Optical Society of America}
}

@inproceedings{bouchard2012,
  title={Photoacoustic characterization of radiofrequency ablation lesions},
  author={Bouchard, Richard and Dana, Nicholas and Di Biase, Luigi and Natale, Andrea and Emelianov, Stanislav},
  booktitle={Proceedings of SPIE, Photons Plus Ultrasound: Imaging and Sensing 2012},
  volume={8223},
  pages={82233K},
  year={2012},
}
% organization={International Society for Optics and Photonics}

@article{iskander2018spectroscopic,
  title={Spectroscopic photoacoustic imaging of radiofrequency ablation in the left atrium},
  author={Iskander-Rizk, Sophinese and Kruizinga, Pieter and van der Steen, Antonius FW and van Soest, Gijs},
  journal={Biomedical Optics Express},
  volume={9},
  number={3},
  pages={1309--1322},
  year={2018},
  publisher={Optical Society of America}
}

@article{shubert2018photoacoustic,
  title={Photoacoustic imaging of a human vertebra: implications for guiding spinal fusion surgeries},
  author={Shubert, Joshua and Bell, Muyinatu A Lediju},
  journal={Physics in Medicine and Biology},
  year={2018},
  publisher={IOP Publishing}
}

@inproceedings{Kirchner_2019,
author = {Thomas Kirchner and Janek Gröhl and Niklas Holzwarth and Mildred A. Herrera and Adrián Hernández-Aguilera and Edgar Santos and Lena Maier-Hein},
title = {Photoacoustic monitoring of blood oxygenation during neurosurgical interventions},
volume = {10878},
booktitle = {Proceedings of SPIE, Photons Plus Ultrasound: Imaging and Sensing},
pages = {14 -- 18},
year = {2019},
}
%doi = {10.1117/12.2509608},

@article{kircher_2012,
  title={A brain tumor molecular imaging strategy using a new triple-modality MRI-photoacoustic-Raman nanoparticle},
  author={Kircher, Moritz F and De La Zerda, Adam and Jokerst, Jesse V and Zavaleta, Cristina L and Kempen, Paul J and Mittra, Erik and Pitter, Ken and Huang, Ruimin and Campos, Carl and Habte, Frezghi and others},
  journal={Nature Medicine},
  volume={18},
  number={5},
  pages={829--834},
  year={2012},
  publisher={Nature Publishing Group}
}

@article{estrada_2016_broadband,
  title={Broadband acoustic properties of a murine skull},
  author={Estrada, H{\'e}ctor and Rebling, Johannes and Turner, Jake and Razansky, Daniel},
  journal={Physics in Medicine \& Biology},
  volume={61},
  number={5},
  pages={1932},
  year={2016},
  publisher={IOP Publishing}
}

@article{kempski_2019,
  title={In vivo photoacoustic imaging of major blood vessels in the pancreas and liver during surgery},
  author={Kelley Kempski and Alycen Wiacek and Michelle Graham and Eduardo González and Bria Goodson and Derek Allman and Jasmin E. Palmer and Huayu Huo and Sarah Beck and Jin He and  Muyinatu A. Lediju Bell },
  journal={Journal of Biomedical Optics},
  volume={24},
  number={12},
  pages={},
  year={2019},
  publisher={}
}

%%%% Acoustic Coupling Methods
% Mentions that a water balloon was adhered to the terminal tip of an prototype EG3630-UR for acoustic coupling

%% Mentions water-filled balloon 
@article{Chung:2009-endoscopic-solution,
  title={Endoscopic ultrasound: an overview of its role in current clinical practice},
  author={Chung, A and V Kwan},
  journal={Australasian Journal of Ultrasound in Medicine},
  volume={12},
  number={2},
  pages={21--29},
  year={2009},
}

%% Mentions water-filled balloon
@article{inoue1998modified,
  title={Modified soft-balloon methods during ultrasonic probe examination for superficial esophageal cancer},
  author={Inoue, H and Kawano, T and Takeshita, K and Iwai, T},
  journal={Endoscopy},
  volume={30},
  number={S 1},
  pages={A--41},
  year={1998},
  publisher={{\copyright} Georg Thieme Verlag KG Stuttgart{\textperiodcentered} New York}
}

%% Study with water-filled condom
@article{wallace2000imaging,
  title={Imaging of esophageal tumors with a water-filled condom and a catheter US probe},
  author={Wallace, Michael B and Hoffman, Brenda J and Sahai, Anand S and Inoue, Haruhiro and Van Velse, Annette and Hawes, Robert H},
  journal={Gastrointestinal Endoscopy},
  volume={51},
  number={5},
  pages={597--600},
  year={2000},
  publisher={Elsevier}
}

%%%%%%%%%%%%%%%%%%%%%%%%%%%%%%%%%%%%%
%% Optical Absorption references
@article{sekar2017_collagen,
  title={Diffuse optical characterization of collagen absorption from 500 to 1700 nm},
  author={Sekar, Sanathana Konugolu Venkata and Bargigia, Ilaria and Dalla Mora, Alberto and Taroni, Paola and Ruggeri, Alessandro and Tosi, Alberto and Pifferi, Antonio and Farina, Andrea},
  journal={Journal of Biomedical Optics},
  volume={22},
  number={1},
  pages={015006},
  year={2017},
  publisher={International Society for Optics and Photonics}
}

@inproceedings{van2004_lipds,
  title={Determination of VIS-NIR absorption coefficients of mammalian fat, with time-and spatially resolved diffuse reflectance and transmission spectroscopy},
  author={van Veen, Robert LP and Sterenborg, HJCM and Pifferi, A and Torricelli, A and Cubeddu, R},
  booktitle={Biomedical Topical Meeting},
  pages={SF4},
  year={2004},
  organization={Optical Society of America}
}

@phdthesis{segelstein1981_water,
  title={The complex refractive index of water},
  author={Segelstein, David J},
  year={1981},
  school={University of Missouri--Kansas City}
}

@misc{praul_hemoglobin,
  author = {Scott Praul},
  title = {Tabulated Molar Extinction Coefficient for Hemoglobin in Water},
  howpublished = {\url{https://omlc.org/spectra/hemoglobin/summary.html}},
  note = {Accessed: 2020-03-18}
}

@MISC{jacques_melanin,
  author = {Steven Jacques},
  title = {Melanosome Absorption Coefficient},
  year = {1998},
  howpublished = {\url{https://omlc.org/spectra/melanin/mua.html}},
  note = {Accessed: 2020-03-18},
  editor = {Oregon Medical Laser Center},
}

@inproceedings{jacques1996internal,
  title={Internal absorption coefficient and threshold for pulsed laser disruption of melanosomes isolated from retinal pigment epithelium},
  author={Jacques, Steven L and Glickman, Randolph D and Schwartz, Jon A},
  booktitle={Laser-Tissue Interaction VII},
  volume={2681},
  pages={468--477},
  year={1996},
  organization={International Society for Optics and Photonics}
}

@article{jacques1991melanosome,
  title={The melanosome: threshold temperature for explosive vaporization and internal absorption coefficient during pulsed laser irradiation},
  author={Jacques, Steven L and McAuliffe, Daniel J},
  journal={Photochemistry and Photobiology},
  volume={53},
  number={6},
  pages={769--775},
  year={1991},
  publisher={Wiley Online Library}
}

@inproceedings{van1993optical_brainmatter,
  title={Optical properties of brain tissue},
  author={Van der Zee, Pieter and Essenpreis, Matthias and Delpy, David T},
  booktitle={Proceedings of SPIE, Photon Migration and Imaging in Random Media and Tissues},
  volume={1888},
  pages={454--465},
  year={1993},
}
%organization={International Society for Optics and Photonics}

@techreport{maher1978transmission,
  title={Transmission and absorption coefficients for ocular media of the rhesus monkey},
  author={Maher, Edward F},
  year={1978},
  institution={SCHOOL OF AEROSPACE MEDICINE BROOKS AFB TX}
}

@article{ugryumova2004measurement,
  title={Measurement of bone mineral density via light scattering},
  author={Ugryumova, Nadya and Matcher, Stephen John and Attenburrow, Don P},
  journal={Physics in Medicine \& Biology},
  volume={49},
  number={3},
  pages={469},
  year={2004},
  publisher={IOP Publishing}
}

%Example which says that the limits are skin are likely conservative for prostate tissue
@article{su2011photoacoustic,
  title={Photoacoustic imaging of prostate brachytherapy seeds},
  author={Su, Jimmy L and Bouchard, Richard R and Karpiouk, Andrei B and Hazle, John D and Emelianov, Stanislav Y},
  journal={Biomedical Optics Express},
  volume={2},
  number={8},
  pages={2243--2254},
  year={2011},
  publisher={Optical Society of America}
}

%%%%%%% Skull Properties %%%%%%%%%%%%%%%%%%%%%%%%%%%%%%
@article{clement2004enhanced,
  title={Enhanced ultrasound transmission through the human skull using shear mode conversion},
  author={Clement, Greg T and White, P Jason and Hynynen, K},
  journal={The Journal of the Acoustical Society of America},
  volume={115},
  number={3},
  pages={1356--1364},
  year={2004},
  publisher={Acoustical Society of America}
}

@article{itis2020,
  title={Tissue properties},author={Lloyd, Bryn A},year={2020},journal={IT'IS Foundation}
}

@book{duck2013physical,
  title={Physical properties of tissues: a comprehensive reference book},
  author={Duck, Francis A},
  year={2013},
  publisher={Academic press}
}

@article{white1978acoustic,
  title={The acoustic characteristics of the skull},
  author={White, DN and Curry, GR and Stevenson, RJ},
  journal={Ultrasound in medicine \& biology},
  volume={4},
  number={3},
  pages={225--252},
  year={1978},
  publisher={Elsevier}
}

@article{schneider1996calibration,
  title={The calibration of CT Hounsfield units for radiotherapy treatment planning},
  author={Schneider, Uwe and Pedroni, Eros and Lomax, Antony},
  journal={Physics in Medicine \& Biology},
  volume={41},
  number={1},
  pages={111},
  year={1996},
  publisher={IOP Publishing}
}

@article{mast2000empirical,
  title={Empirical relationships between acoustic parameters in human soft tissues},
  author={Mast, T Douglas},
  journal={Acoustics Research Letters Online},
  volume={1},
  number={2},
  pages={37--42},
  year={2000},
  publisher={Acoustical Society of America}
}

@article{white2006longitudinal,
  title={Longitudinal and shear mode ultrasound propagation in human skull bone},
  author={White, Phillip J and Clement, Gregory T and Hynynen, Kullervo},
  journal={Ultrasound in medicine \& biology},
  volume={32},
  number={7},
  pages={1085--1096},
  year={2006},
  publisher={Elsevier}
}

%%%%%%%%%%%%%%%%%%%%%%%%%%%%%%%%%%%%%

%%%%%%% gCNR %%%%%%%%%%%%%%%%%%%%%%%%%%%

@article{rodriguez2019generalized,
  title={The generalized contrast-to-noise ratio: a formal definition for lesion detectability},
  author={Rodriguez-Molares, Alfonso and Rindal, Ole Marius Hoel and D’hooge, Jan and M{\aa}s{\o}y, Svein-Erik and Austeng, Andreas and Bell, Muyinatu A Lediju and Torp, Hans},
  journal={IEEE Transactions on Ultrasonics, Ferroelectrics, and Frequency Control},
  volume={67},
  number={4},
  pages={745--759},
  year={2019},
  publisher={IEEE}
}

@article{kempski2020application,
  title={Application of the generalized contrast-to-noise ratio to assess photoacoustic image quality},
  author={Kempski, Kelley M and Graham, Michelle T and Gubbi, Mardava R and Palmer, Theron and Bell, Muyinatu A Lediju},
  journal={Biomedical Optics Express},
  volume={11},
  number={7},
  pages={3684--3698},
  year={2020},
  publisher={Optical Society of America}
}


%%%%%%%%%%%%%%%%%%%%%%%%%%%%%%

%%%%%%%%% My Publications %%%%%%%%%%%%%%%%%%%%%%%%%
@article{graham2020,
  title={Simulations and human cadaver head studies to identify optimal acoustic receiver locations for minimally invasive photoacoustic-guided neurosurgery},
  author={Graham, Michelle T and Huang, Jiaqi and Creighton, Francis and Bell, Muyinatu A Lediju},
  journal={Photoacoustics},
  pages={100183},
  year={2020},
  publisher={Elsevier}
}

@article{Graham_2019,
  title={In vivo demonstration of photoacoustic image guidance and robotic visual servoing for cardiac catheter-based interventions},
  author={Graham, Michelle and Assis, Fabrizio and Allman, Derek and Wiacek, Alycen and Gonzalez, Eduardo and Gubbi, Mardava and Dong, Jinxin and Hou, Huayu and Beck, Sarah and Chrispin, Jonathan and others},
  journal={IEEE Transactions on Medical Imaging},
  year={2019},
  publisher={IEEE}
}

@inproceedings{graham2020investigation,
  title={Investigation of acoustic windows for photoacoustic imaging of intracranial blood vessels},
  author={Graham, Michelle T and Creighton, Francis X and Bell, Muyinatu A Lediju},
  booktitle={2020 IEEE International Ultrasonics Symposium (IUS)},
  pages={1--4},
  year={2020},
  organization={IEEE}
}

%%%%%%%%%%%%%%%%%%%%%%%%%%%%%%%%%%%%

%%%%% Bisi Publication %%%%%%%%%%%%%

@article{lediju2020photoacoustic,
  title={Photoacoustic imaging for surgical guidance: Principles, applications, and outlook},
  author={Lediju Bell, Muyinatu A},
  journal={Journal of Applied Physics},
  volume={128},
  number={6},
  pages={060904},
  year={2020},
  publisher={AIP Publishing LLC}
}


%%%%%%%%%%%%%%%%%%%%%%%%%%%%%%%%%%%%	}
